# Supplementary material for: Exploring Edible Mushrooms for Diabetes: Unveiling Their Role in Prevention and Treatment
Source: Molecules. 2023 Mar 21;28(6):2837. doi: 10.3390/molecules28062837 (PMC10058372; doi:10.3390/molecules28062837)
Supplement: Supplementary file 1 [file molecules-28-02837-s001.zip]

Archive with 1 entries (1 files):
- molecules-2129109-supplementary.pdf
